# Supplementary material for: Biocidal effects of a wipe-down procedure using common veterinary cleansers on microbial burden within working canine exterior coats
Source: Front Vet Sci. 2023 Jul 24;10:1219249. doi: 10.3389/fvets.2023.1219249 (PMC10411539; doi:10.3389/fvets.2023.1219249)
Supplement: Supplementary file 1 [file Data_Sheet_1.xlsx]

## Sheet: Sheet1
Raw sequence analysis of partial 16S rRNA sequences obtained from colonies isolated in this study
sample	% ID	Acces Num	Family	Nucleotide BLAST results							primer
17-L2	100	MT269580.1	Gammaproteobacteria	Psychrobacter faecalis strain NC7 16S ribosomal RNA gene, partial sequence							536F
17-L3	100	MH550139.1	Bacilli	Planococcus halocryophilus strain HL-4 16S ribosomal RNA gene, partial sequence							536F
17-L4	100	MN758812.1	Gammaproteobacteria	Psychrobacter maritimus strain JM52 16S ribosomal RNA gene, partial sequence							536F
17-L5	99.87	MK841225.1	Actinobacteria	Glutamicibacter sp. strain IR2A07 16S ribosomal RNA gene, partial sequence							536F
17-L6	99.82	MT269580.1	Gammaproteobacteria	Psychrobacter faecalis strain NC7 16S ribosomal RNA gene, partial sequence							536F
17-L7	99.87	GU257944.1	Actinobacteria	Arthrobacter sp. HXG-D2 16S ribosomal RNA gene, partial sequence							536F
17-L8	100	MT409914.1	Bacilli	Staphylococcus equorum strain LS220 16S ribosomal RNA gene, partial sequence							536F
17-L9	100	MT269580.1	Gammaproteobacteria	Psychrobacter faecalis strain NC7 16S ribosomal RNA gene, partial sequence							536F
17-LB	100	MT409914.1	Bacilli	Staphylococcus equorum strain LS220 16S ribosomal RNA gene, partial sequence							515F
17-LA	100	MK439598.1	Gammaproteobacteria	Psychrobacter submarinus strain QS172 16S ribosomal RNA gene, partial sequence							515F
17-LC	100	MT409914.1	Bacilli	Staphylococcus equorum strain LS220 16S ribosomal RNA gene, partial sequence							515F
17-LD	100	MK439598.1	Gammaproteobacteria	Psychrobacter submarinus strain QS172 16S ribosomal RNA gene, partial sequence							515F
17-LE	98.9	MN758790.1	Gammaproteobacteria	Acinetobacter albensis strain JM30 16S ribosomal RNA gene, partial sequence							515F
17-LF	100	MN758812.1	Gammaproteobacteria	Psychrobacter maritimus strain JM52 16S ribosomal RNA gene, partial sequence							515F
17-RG	100	MT269580.1	Gammaproteobacteria	Psychrobacter faecalis strain NC7 16S ribosomal RNA gene, partial sequence							515F
17-RH	99.86	R088665.1	Actinobacteria	Arthrobacter sp. SN_86 16S ribosomal RNA gene, partial sequence							515F
17-RI	100	MT269580.1	Gammaproteobacteria	Psychrobacter faecalis strain NC7 16S ribosomal RNA gene, partial sequence							515F
17-RJ	99.86	MK439598.1	Gammaproteobacteria	Psychrobacter submarinus strain QS172 16S ribosomal RNA gene, partial sequence							515F
17-R4	99.72	MN758812.1	Gammaproteobacteria	Psychrobacter maritimus strain JM52 16S ribosomal RNA gene, partial sequence							515F
17-R5	100	MT350309.1	Bacilli	Staphylococcus sp. strain BC1bis-71 16S ribosomal RNA gene, partial sequence							515F
17-R6	100	MK439598.1	Gammaproteobacteria	Psychrobacter submarinus strain QS172 16S ribosomal RNA gene, partial sequence							515F
17-R7	100	KU713081.1	Actinobacteria	Arthrobacter sp. K3-4B 16S ribosomal RNA gene, partial sequence							515F
17-R8	100	MT269580.1	Gammaproteobacteria	Psychrobacter faecalis strain NC7 16S ribosomal RNA gene, partial sequence							515F
17-R9	100	MT269580.1	Gammaproteobacteria	Psychrobacter faecalis strain NC7 16S ribosomal RNA gene, partial sequence							515F
17-R10	99.88	KR088665.1	Actinobacteria	Arthrobacter sp. SN_86 16S ribosomal RNA gene, partial sequence							515F
17-R11	99.13	MN315428.1	Bacilli	Planococcus sp. (in: Bacteria) strain InS421-1 16S ribosomal RNA gene, partial							515F
17-R12	100	MT269580.1	Gammaproteobacteria	Psychrobacter faecalis strain NC7 16S ribosomal RNA gene, partial sequence							515F
17-P-LK	100	MN251906.1	Bacilli	Sporosarcina luteola strain UB5 16S ribosomal RNA gene, partial sequence							515F
17-P-LL	100	MW363319.1	Bacilli	Priestia megaterium strain FORCN119 16S ribosomal RNA gene, partial sequence							515F
17-P-LM	100	AB921254.1	Bacilli	Paenibacillus sp. NA10131 gene for 16S ribosomal RNA, partial sequence							515F
17-P-LN	100	MT397198.1	Bacilli	Psychrobacillus sp. strain B43 16S ribosomal RNA gene, partial sequence							515F
17-P-L1	100	MW363319.1	Bacilli	Priestia megaterium strain FORCN119 16S ribosomal RNA gene, partial sequence							515F
17-P-L2	100	MT178181.1	Bacilli	Priestia megaterium strain UIS0181 16S ribosomal RNA gene, partial sequence							515F
17-P-L4	99.83	CP051128.1	Bacilli	Priestia megaterium strain S2 chromosome, complete genome							515F
17-P-L5	99.34	MT789173.1	Bacilli	Bacillus sp. (in: Bacteria) strain IN_857 16S ribosomal RNA gene, partial sequence							515F
17-P-L6	100	MT605500.1	Bacilli	Lysinibacillus fusiformis strain WS1-3 16S ribosomal RNA gene, partial sequence							515F
17-P-L8	99.82	JQ818410.1	Bacilli	Bacillus flexus strain NIOG 16S ribosomal RNA gene, partial sequence							515F
17-P-L9	99.87	MW363319.1	Bacilli	Priestia megaterium strain FORCN119 16S ribosomal RNA gene, partial sequence							515F
17-P-L11	100	MT422720.1	Bacilli	Bacillus sp. (in: Bacteria) strain H12 16S ribosomal RNA gene, partial sequ							515F
17-C-RO	99.88	MT178181.1	Bacilli	Priestia megaterium strain UIS0181 16S ribosomal RNA gene, partial sequence							515F
17-C-RP	100	MT178181.1	Bacilli	Priestia megaterium strain UIS0181 16S ribosomal RNA gene, partial sequence							515F
17-C-RQ	99.86	CP051128.1	Bacilli	Priestia megaterium strain S2 chromosome, complete genome							515F
17-C-RR	99.85	CP064443.1	Bacilli	Enterococcus faecium strain PR02395-7 chromosome, complete genome							515F
17-C-RS	99.72	JN697443.1	Alphaproteobacteria	Rhodopseudomonas sp. clone CD2.8.1 16S ribosomal RNA gene, partial sequence							515F
17-C-RT	100	MT534571.1	Bacilli	Bacillus thuringiensis strain NB49 16S ribosomal RNA gene, partial sequence							515F
17-C-R5	99.28	Q831084.1	Actinobacteria	Rhodococcus equi strain p67_A11 16S ribosomal RNA gene, partial sequence							515F
17-C-R6	99.3	MT465470.1	Bacilli	Bacillus cucumis strain MOM130 16S ribosomal RNA gene, partial sequence							515F
17-C-R7	99.69	NR_044034.1	Actinobacteria	Rhodococcus kunmingensis strain YIM 45607 16S ribosomal RNA, partial sequence							515F
17-C-R8	99.71	Q831084.1	Actinobacteria	Rhodococcus equi strain p67_A11 16S ribosomal RNA gene, partial sequence							515F
17-C-R9	100	MH179095.1	Bacilli	Bacillus drentensis strain 4S3 16S ribosomal RNA gene, partial sequence							515F
17-C-R12	99.88	MT178181.1	Bacilli	Priestia megaterium strain UIS0181 16S ribosomal RNA gene, partial sequence							515F
19-L1	97.99	KR029312.1	Gammaproteobacteria	Psychrobacter sp. mixed culture X3-3 16S ribosomal RNA gene, partial sequence							515F
19-L2	99.85	MT586129.1	Bacilli	Planomicrobium sp. strain HSC-17F08 16S ribosomal RNA gene, partial sequence							515F
19-L3	100	MK841225.1	Actinobacteria	Glutamicibacter sp. strain IR2A07 16S ribosomal RNA gene, partial sequence							515F
19-L4	98.96	MT269580.1	Gammaproteobacteria	Psychrobacter faecalis strain NC7 16S ribosomal RNA gene, partial sequence							515F
19-L5	98.79	MT032346.1	Bacilli	Carnobacterium inhibens strain 96E2 16S ribosomal RNA gene, partial sequence							515F
19-L6	100	MK841225.1	Actinobacteria	Glutamicibacter sp. strain IR2A07 16S ribosomal RNA gene, partial sequence							515F
19-L7	99.86	LR884459.1	Gammaproteobacteria	Psychrobacter arenosus isolate Psychrobacter arenosus R7 genome assembly							515F
19-L8	99.84	MT032346.1	Bacilli	Carnobacterium inhibens strain 96E2 16S ribosomal RNA gene, partial sequence							515F
19-L9	99.22	MT032346.1	Bacilli	Carnobacterium inhibens strain 96E2 16S ribosomal RNA gene, partial sequence							515F
19-L10	99.53	FJ005001.1	Actinobacteria	Arthrobacter sp. Tianshan46-5 16S ribosomal RNA gene, partial sequence							515F
19-L11	100	MK439598.1	Gammaproteobacteria	Psychrobacter submarinus strain QS172 16S ribosomal RNA gene, partial sequence							515F
19-L12	100	MT269580.1	Gammaproteobacteria	Psychrobacter faecalis strain NC7 16S ribosomal RNA gene, partial sequence							515F
19-R2	99.64	MT269580.1	Gammaproteobacteria	Psychrobacter faecalis strain NC7 16S ribosomal RNA gene, partial sequence							515F
19-R3	98.89	MK841225.1	Actinobacteria	Glutamicibacter sp. strain IR2A07 16S ribosomal RNA gene, partial sequence							515F
19-R4	98.93	NR_108572.1	Bacteroidetes	Chryseobacterium yonginense strain HMD1043 16S ribosomal RNA, partial sequence							515F
19-R5	97.04	MN197800.1	Actinobacteria	Glutamicibacter sp. strain H1-9 16S ribosomal RNA gene, partial sequence							515F
19-R6	100	MT350309.1	Bacilli	Staphylococcus sp. strain BC1bis-71 16S ribosomal RNA gene, partial sequence							515F
19-R7	100	LR722945.1	Actinobacteria	Arthrobacter echini partial 16S rRNA gene, isolate SW_2_206							515F
19-R8	98.41	KY126832.1	Bacilli	Bacillus nealsonii strain SY-BN9 16S ribosomal RNA gene, partial sequence							515F
19-R9	100	MT269580.1	Gammaproteobacteria	Psychrobacter faecalis strain NC7 16S ribosomal RNA gene, partial sequence							515F
19-R10	100	MT269580.1	Gammaproteobacteria	Psychrobacter faecalis strain NC7 16S ribosomal RNA gene, partial sequence							515F
19-R11	100	MT269580.1	Gammaproteobacteria	Psychrobacter faecalis strain NC7 16S ribosomal RNA gene, partial sequence							515F
19-R12	98.72	LT745968.1	Gammaproteobacteria	Psychrobacter pulmonis partial 16S rRNA gene, strain SGN, isolate 2							515F
19-P-L1	97.71	MG049783.1	Bacilli	Virgibacillus sp. strain LJ137 16S ribosomal RNA gene, partial sequence							515F
19-P-L2	99.34	KR085898.1	Bacilli	Domibacillus indicus strain IHBB 9952 16S ribosomal RNA gene, partial sequence							515F
19-P-L3	100	MT627439.1	Bacilli	Bacillus altitudinis 16S ribosomal RNA gene, partial sequence							515F
19-P-L4	100	MW363359.1	Bacilli	Bacillus velezensis strain FORCN160 16S ribosomal RNA gene, partial sequence							515F
19-P-L5	100	MW402883.1	Bacilli	Bacillus safensis strain FORCN241 16S ribosomal RNA gene, partial sequence							515F
19-P-L6	100	MT627439.1	Bacilli	Bacillus altitudinis 16S ribosomal RNA gene, partial sequence							515F
19-P-L7	100	MT178181.1	Bacilli	Priestia megaterium strain UIS0181 16S ribosomal RNA gene, partial sequence							515F
19-C-R1	100	KF441697.1	Bacilli	Paenibacillus sp. 7B-648 16S ribosomal RNA gene, partial sequence							515F
19-C-R2	99.86	MK129280.1	Bacilli	Paenibacillus sp. strain 18S2L7 16S ribosomal RNA gene, partial sequence							515F
19-C-R3	98.36	KF441697.1	Bacilli	Paenibacillus sp. 7B-648 16S ribosomal RNA gene, partial sequence							515F
19-C-R4	100	MW363319.1	Bacilli	Priestia megaterium strain FORCN119 16S ribosomal RNA gene, partial sequence							515F
19-C-R5	100	MW363319.1	Bacilli	Priestia megaterium strain FORCN119 16S ribosomal RNA gene, partial sequence							515F
19-C-R7	100	MH777610.1	Bacilli	Paenibacillus illinoisensis strain GFQD1 16S ribosomal RNA gene, partial sequence							515F
19-C-R8	99.87	MG461443.1	Bacilli	Sporosarcina globispora strain LBUM120 16S ribosomal RNA gene, partial sequence							515F
19-C-R9	100	KT003263.1	Bacilli	Virgibacillus sp. HN-19 16S ribosomal RNA gene, partial sequence							515F
19-C-R10	100	MT539738.1	Bacilli	Staphylococcus pasteuri strain CT1 16S ribosomal RNA gene, partial sequence							515F
19-C-R11	98.26	MT448744.1	Bacilli	Planococcus ruber strain SN_5 16S ribosomal RNA gene, partial sequence							515F
19-C-R12	99.84	JF728949.1	Bacilli	Sporosarcina sp. DAB_ATA116 16S ribosomal RNA gene, partial sequence							515F
21-L1	100	MT256297.1	Bacilli	Staphylococcus cohnii strain Li-B6 16S ribosomal RNA gene, partial sequence							515F
21-L2	99.87	MT409914.1	Bacilli	Staphylococcus equorum strain LS220 16S ribosomal RNA gene, partial sequence							515F
21-L3	100	MT409914.1	Bacilli	Staphylococcus equorum strain LS220 16S ribosomal RNA gene, partial sequence							515F
21-L5	100	MT409914.1	Bacilli	Staphylococcus equorum strain LS220 16S ribosomal RNA gene, partial sequence							515F
21-L6	100	MT269580.1	Gammaproteobacteria	Psychrobacter faecalis strain NC7 16S ribosomal RNA gene, partial sequence							515F
21-L7	100	MH119700.1	Bacilli	Staphylococcus equorum strain JZ RK-17							529R
21-L8	100	MH119700.1	Bacilli	Staphylococcus equorum strain JZ RK-17							529R
21-L9	100	KY406035.1	Gammaproteobacteria	Psychrobacter sp. strain ANT_P60							529R
21-L10	100	KT983988.1	Actinobacteria	Glutamicibacter bergerei strain HMF3875							529R
21-L11	99.76	MH119671.1	Gammaproteobacteria	Acinetobacter sp. strain JZ R-155							529R
21-L12	99.77	JX196611.1	Gammaproteobacteria	Psychrobacter sp. SOD-1303							529R
21-R1	100	MK841225.1	Actinobacteria	Glutamicibacter sp. strain IR2A07 16S ribosomal RNA gene, partial sequence							515F
21-R2	100	MK123477.1	Gammaproteobacteria	Psychrobacter submarinus strain ACBC051 16S ribosomal RNA gene, partial sequence							515F
21-R3	100	KT983988.1	Actinobacteria	Glutamicibacter bergerei strain HMF3875							529R
21-R4	100	MT313131.1	Gammaproteobacteria	Psychrobacter faecalis strain T30							529R
21-R5	98.47	KX981341.1	Gammaproteobacteria	Shewanella morhuae strain TRB130							515F
21-R6	98.35	NR_025537.1	Bacteroidetes	Sphingobacterium faecium strain DSM 11690							529R
21-R7	100	CP006812.1	Bacilli	Carnobacterium inhibens subsp. gilichinskyi strain WN1359							529R
21-R8	100	KT983988.1	Actinobacteria	Glutamicibacter bergerei strain HMF3875							529R
21-R10	99.35	LC145568.1	Bacilli	Carnobacterium viridans							529R
21-R11	100	MN062085.1	Gammaproteobacteria	Psychrobacter maritimus strain 24d-S2							529R
21-P-L1	100	MT393680.1	Actinobacteria	Kocuria carniphila strain NF28 16S ribosomal RNA gene, partial sequence							515F
21-P-L2	99.86	JX122544.1	Actinobacteria	Brachybacterium arcticum strain CQ11 16S ribosomal RNA gene, partial sequence							515F
21-P-L3	99.04	MH141481.1	Actinobacteria	Kocuria palustris strain RP1 16S ribosomal RNA gene, partial sequence							515F
21-P-L4	99.55	JQ818410.1	Bacilli	Bacillus flexus strain NIOG 16S ribosomal RNA gene, partial sequence							515F
21-P-L5	99.3	CP076539.1	Bacilli	Bacillus thuringiensis strain GR007							515F
21-P-L6	100	KC921172.1	Bacilli	Psychrobacillus psychrodurans strain WY16							515F
21-P-L7	99.87	CP076539.1	Bacilli	Bacillus thuringiensis strain GR007							515F
21-P-L8	99.56	MN746652.1	Bacilli	Sporosarcina sp. strain A9 16S ribosomal RNA gene, partial sequence							515F
21-P-L9	99.45	MN746652.1	Bacilli	Sporosarcina sp. strain A9 16S ribosomal RNA gene, partial sequence							515F
21-P-L10	99.75	KU605715.1	Deinococci	Deinococcus radiopugnans strain SEFSRH1							515F
21-P-L11	99.76	NR_116266.1	Actinobacteria	Kocuria gwangalliensis strain SJ2							529R
21-P-L12	98.53	CP015348.1	Bacilli	Sporosarcina ureae strain P32a							529R
21-P-L13	99.16	MH141481.1	Actinobacteria	Kocuria palustris strain RP1 16S ribosomal RNA gene, partial sequence							515F
21-P-L14	99.85	KM403447.1	Bacilli	Bacillus subtilis strain YX3							515F
21-C-R1	99.57	KY614182.1	Bacilli	Sporosarcina globispora strain LMTK33 16S ribosomal RNA gene, partial sequence							515F
21-C-R2	99.69	MN938217.1	Bacilli	Sporosarcina sp. strain zg-303 16S ribosomal RNA gene, partial sequence							515F
21-C-R3	99.84	KY074515.1	Bacilli	Bacillus sp. strain BAV4047 16S ribosomal RNA gene, partial sequence							515F
21-C-R4	100	MK201775.1	Bacilli	Paenibacillus sp. strain GY1 16S ribosomal RNA gene, partial sequence							515F
21-C-R5	96.83	KT719639.1	Bacilli	Fictibacillus enclensis strain MER_60 16S							515F
21-C-R6	99.86	KY614182.1	Bacilli	Sporosarcina globispora strain LMTK33 16S ribosomal RNA gene, partial sequence							515F
21-C-R7	99.69	MN746652.1	Bacilli	Sporosarcina sp. strain A9 16S ribosomal RNA gene, partial sequence							515F
21-C-R8	99.86	KY614182.1	Bacilli	Sporosarcina globispora strain LMTK33 16S ribosomal RNA gene, partial sequence							515F
21-C-R9	99.73	KY614182.1	Bacilli	Sporosarcina globispora strain LMTK33 16S ribosomal RNA gene, partial sequence							515F
21-C-R10	100	KY417126.1	Bacilli	Paenibacillus borealis strain HPB00308							529R
21-C-R11	99.26	LR698998.1	Bacilli	Paenibacillus odorifer isolate MGYG-HGUT-02414							529R
